# Supplementary material for: Redundancy and the role of protein copy numbers in the cell polarization machinery of budding yeast
Source: Nat Commun. 2023 Oct 16;14:6504. doi: 10.1038/s41467-023-42100-0 (PMC10579396; doi:10.1038/s41467-023-42100-0)
Supplement: Supplementary file 11 — Source Data [file 41467_2023_42100_MOESM11_ESM.xlsx]

## Sheet: Fig3-Main
Relative fitness		BEM1 BEM3 CDC42				BEM1 BEM3 Gal1-sfGFP-CDC42				dbem1 BEM3 Gal1-sfGFP-CDC42				dbem1 dbem3 Gal1-sfGFP-CDC42
Galactose concentrations	low end 68% credible interval	posterior mean	high end 68% credible interval		low end 68% credible interval	posterior mean	high end 68% credible interval		low end 68% credible interval	posterior mean	high end 68% credible interval		low end 68% credible interval	posterior mean	high end 68% credible interval
0% Gal	0.970535	1	1.02925		0	0	0		0	0	0		0	0	0
0.01% Gal	0.96173	1	1.03783		0.753833	0.814335	0.875144		0	0	0		0	0	0
0.015% Gal	0.943639	1	1.05537		0.977574	1.29565	1.59364		0	0	0		0	0	0
0.02% Gal	0.947625	1	1.05082		0.802912	0.912589	1.02174		0	0	0		0	0	0
0.03% Gal	0.920291	1	1.07884		0.878967	1.28102	1.65892		0.46608	0.651196	0.827157		0	0	0
0.04% Gal	0.860295	1	1.14157		0.884106	1.32512	1.7684		0	0	0		0	0	0
0.05% Gal	0.843966	1	1.15827		0.8842	1.2175	1.54619		0	0	0		0	0	0
0.06% Gal	0.860842	1	1.13119		1.00223	1.26884	1.53098		0.352494	0.450841	0.549647		0.482457	0.748991	0.99968
0.08% Gal	0.839424	1	1.16342		0.693894	0.909865	1.1194		0	0	0		0.294985	0.419421	0.544882
0.1% Gal	0.87912	1	1.1123		0.872725	1.07992	1.29186		0.213543	0.309382	0.411557		0.565735	0.811918	1.08859
0.2% Gal	0.903066	1	1.09123		0.886226	1.13637	1.39104		0.350894	0.528164	0.701081		0.586776	0.858359	1.1755
2% Gal	0.902016	1	1.10463		0.530572	0.755906	0.990332		0.597748	0.702132	0.808021		0.636105	0.818144	1.00935

## Sheet: Fig-5-Supp
Relative fitness		BEM1 BEM3 CDC42				BEM1 BEM3 GAL1-CDC42				BEM1 BEM3 GAL1-sfGFP-CDC42
Galactose concentrations	low end 68% credible interval	posterior mean	high end 68% credible interval		low end 68% credible interval	posterior mean	high end 68% credible interval		low end 68% credible interval	posterior mean	high end 68% credible interval
0% Gal	0.950283	1	1.04968		0	0	0		0	0	0
0.002% Gal	0.785284	1	1.21805		0.185444	0.294953	0.39504		0.218479	0.337956	0.446372
0.01% Gal	0.958954	1	1.04047		0.784838	0.951195	1.11557		0.701018	0.871472	1.04532
0.02% Gal	0.96103	1	1.03879		0.65431	0.722854	0.792885		0.745205	0.927215	1.10995
0.05% Gal	0.949671	1	1.05005		0.831583	0.921679	1.00943		0.926745	1.07209	1.21305
0.06% Gal	0.933284	1	1.06773		0.719695	0.830814	0.943736		0.800265	0.95867	1.12095
0.08% Gal	0.948711	1	1.05177		0.902804	1.09038	1.28418		-	-	-
0.1% Gal	0.939999	1	1.05921		0.858854	0.93704	1.01417		0.933187	1.03426	1.13836
		BEM1 BEM3 CDC42				BEM1 BEM3 GAL1-CDC42				BEM1 BEM3 GAL1-sfGFP-CDC42
Growth success	Number of times growth	Number of experiments			Number of times growth	Number of experiments			Number of times growth	Number of experiments
0% Gal	8	8			0	18			0	3
0.002% Gal	2	2			1	2			1	1
0.01% Gal	10	10			2	2			2	2
0.02% Gal	11	11			6	6			2	2
0.05% Gal	9	9			7	7			1	1
0.06% Gal	8	8			7	7			3	3
0.08% Gal	4	4			1	1			-	-
0.1% Gal	10	10			19	19			8	8

## Sheet: Fig-6-Supp
Relative fitness		BEM1 BEM3 CDC42				BEM1 BEM3 Gal1-sfGFP-CDC42				dbem1 BEM3 Gal1-sfGFP-CDC42				dbem1 dbem3 Gal1-sfGFP-CDC42
Galactose concentrations	low end 68% credible interval	posterior mean	high end 68% credible interval		low end 68% credible interval	posterior mean	high end 68% credible interval		low end 68% credible interval	posterior mean	high end 68% credible interval		low end 68% credible interval	posterior mean	high end 68% credible interval
0% Gal	0.00598213	0.00616375	0.00634407		0	0	0		0	0	0		0	0	0
0.01% Gal	0.00608183	0.00632385	0.00656306		0.00481165	0.00514342	0.00547477		0	0	0		0	0	0
0.015% Gal	0.00505548	0.00535742	0.00565406		0.0052557	0.00690866	0.00842056		0	0	0		0	0	0
0.02% Gal	0.00617667	0.00651805	0.00684928		0.00527395	0.00593798	0.0065844		0	0	0		0	0	0
0.03% Gal	0.00510422	0.00554631	0.00598358		0.0049173	0.00706839	0.00904389		0.0025815	0.00358187	0.00451096		0	0	0
0.04% Gal	0.00463914	0.0053925	0.0061559		0.00498618	0.00700162	0.00921267		0	0	0		0	0	0
0.05% Gal	0.00532407	0.00630839	0.00730684		0.00584491	0.00748163	0.0091974		0	0	0		0	0	0
0.06% Gal	0.00660613	0.00767404	0.00868079		0.00805876	0.00952879	0.0110534		0.00282624	0.00338756	0.00397308		0.00375079	0.0056084	0.00728689
0.08% Gal	0.00733229	0.00873491	0.0101624		0.00637184	0.00771111	0.00905844		0	0	0		0.00269719	0.00354846	0.00443518
0.1% Gal	0.00865516	0.00984526	0.0109509		0.0088059	0.0105028	0.0122761		0.00211186	0.00299648	0.00394972		0.00556218	0.00786436	0.0108661
0.2% Gal	0.0073071	0.00809144	0.00882963		0.00739268	0.00913845	0.0110724		0.00283951	0.00419407	0.0055257		0.00481289	0.00686974	0.00934615
2% Gal	0.0108351	0.0120121	0.013269		0.00647425	0.00900912	0.0116962		0.00741433	0.00835941	0.00933399		0.00778514	0.00976814	0.0119505

## Sheet: Fig-7-Supp-B
Experiment	Strain	Condition	Number of cells dead	Number of cells alive	Total	Ratio dead
1	dbem1 BEM3 Gal1-sfGFP-CDC42	0	25	35	60	0.416667
1	dbem1 BEM3 Gal1-sfGFP-CDC42	0.06	0	0	0	0
1	dbem1 BEM3 Gal1-sfGFP-CDC42	0.1	0	0	0	0
1	dbem1 dbem3 Gal1-sfGFP-CDC42	0	16	17	33	0.484848
1	dbem1 dbem3 Gal1-sfGFP-CDC42	0.06	0	0	0	0
1	dbem1 dbem3 Gal1-sfGFP-CDC42	0.1	0	0	0	0
1	BEM1 BEM3 Gal1-sfGFP-CDC42	0	9	10	19	0.473684
1	BEM1 BEM3 Gal1-sfGFP-CDC42	0.06	0	0	0	0
1	BEM1 BEM3 Gal1-sfGFP-CDC42	0.1	0	0	0	0
2	dbem1 BEM3 Gal1-sfGFP-CDC42	0	43	6	49	0.877551
2	dbem1 BEM3 Gal1-sfGFP-CDC42	0.06	134	157	291	0.460481
2	dbem1 BEM3 Gal1-sfGFP-CDC42	0.1	203	333	536	0.378731
2	dbem1 dbem3 Gal1-sfGFP-CDC42	0	45	8	53	0.849057
2	dbem1 dbem3 Gal1-sfGFP-CDC42	0.06	76	52	128	0.59375
2	dbem1 dbem3 Gal1-sfGFP-CDC42	0.1	87	315	402	0.216418
2	BEM1 BEM3 Gal1-sfGFP-CDC42	0	206	97	303	0.679868
2	BEM1 BEM3 Gal1-sfGFP-CDC42	0.06	12	255	267	0.0449438
2	BEM1 BEM3 Gal1-sfGFP-CDC42	0.1	0	100	100	0
3	dbem1 BEM3 Gal1-sfGFP-CDC42	0	72	46	118	0.610169
3	dbem1 BEM3 Gal1-sfGFP-CDC42	0.06	68	409	477	0.142558
3	dbem1 BEM3 Gal1-sfGFP-CDC42	0.1	37	234	271	0.136531
3	dbem1 dbem3 Gal1-sfGFP-CDC42	0	59	38	97	0.608247
3	dbem1 dbem3 Gal1-sfGFP-CDC42	0.06	13	318	331	0.0392749
3	dbem1 dbem3 Gal1-sfGFP-CDC42	0.1	44	392	436	0.100917
3	BEM1 BEM3 Gal1-sfGFP-CDC42	0	96	141	237	0.405063
3	BEM1 BEM3 Gal1-sfGFP-CDC42	0.06	5	288	293	0.0170648
3	BEM1 BEM3 Gal1-sfGFP-CDC42	0.1	0	100	100	0
	parameters shown in Figure

## Sheet: Fig-7-Supp-C
	experiment	strain	condition	cell radius
0	1	dbem1 BEM3 Gal1-sfGFP-CDC42	0	[7.798592211502871, 6.716338598477984, 7.480282325319081, 7.16197243913529, 7.321127382227186, 8.037324626140714, 7.925916165976387, 10.838451624558072, 6.286620252129866, 6.477606183840141, 6.286620252129866, 7.687183751338544, 6.955071013115827, 6.207042780583918, 7.19380342775367, 8.5147894554164, 6.8436625529515, 9.167324722093172, 6.318451240748246, 6.716338598477984, 7.878169683048819, 6.79…
1	1	dbem1 BEM3 Gal1-sfGFP-CDC42	0.06
2	1	dbem1 BEM3 Gal1-sfGFP-CDC42	0.1
3	1	dbem1 dbem3 Gal1-sfGFP-CDC42	0	[6.9232400244974475, 6.366197723675814, 6.684507609859605, 7.082394967589343, 6.525352666767709, 7.352958370845565, 6.207042780583918, 9.756198011533185, 7.766761222884492, 7.798592211502871, 8.435211983870452, 8.48295846679802, 7.878169683048819, 7.766761222884492, 7.687183751338544, 7.687183751338544]
4	1	dbem1 dbem3 Gal1-sfGFP-CDC42	0.06
5	1	dbem1 dbem3 Gal1-sfGFP-CDC42	0.1
6	1	BEM1 BEM3 Gal1-sfGFP-CDC42	0	[6.557183655386089, 6.557183655386089, 5.840986411472559, 6.716338598477984, 5.7614089399266115, 6.764085081405552, 4.360845440717932, 6.207042780583918, 8.276057040778557, 7.5598597968650285, 4.758732798447671]
7	1	BEM1 BEM3 Gal1-sfGFP-CDC42	0.06
8	1	BEM1 BEM3 Gal1-sfGFP-CDC42	0.1
9	1	BEM1 BEM3 CDC42	0	[2.9602819415092534, 2.7215495268714105, 2.832957987035737, 2.832957987035737, 3.3263383106206126, 3.40591578216656, 3.0398594130552015, 2.9921129301276324, 3.119436884601149, 3.485493253712508, 3.0398594130552015, 3.167183367528717, 3.246760839074665, 3.119436884601149, 3.1990143561470967, 2.9921129301276324, 3.246760839074665, 2.9921129301276324, 2.8807044699633058, 3.4377467707849396, 3.517324…
10	1	BEM1 BEM3 CDC42	0.06
11	1	BEM1 BEM3 CDC42	0.1
12	2	dbem1 BEM3 Gal1-sfGFP-CDC42	0	[4.280631349399617, 4.1609468321945124, 5.879820217586982, 5.4392793351086155, 5.159166635266879, 6.159932917428717, 6.518986469044034, 5.599707517745245, 7.239640051364136, 6.399301951838928, 4.560744049241353, 6.119189251997192, 5.958761069360561, 4.359572201173197, 5.039482118061774, 4.919797600856668, 5.879820217586982, 4.359572201173197, 4.759369418220039, 5.240653966129931, 4.87905393542514…
13	2	dbem1 BEM3 Gal1-sfGFP-CDC42	0.06	[5.31959481790351, 5.681194848608296, 4.280631349399617, 5.719392034950351, 5.64045118317677, 4.879053935425143, 3.76114961514767, 5.039482118061774, 3.7204059497161452, 4.8408567490830885, 6.880586499748819, 5.520766665971666, 3.9190313186948313, 3.959774984126356, 5.920563883018507, 4.1609468321945124, 5.120969448924825, 4.520000383809827, 4.000518649557881, 3.239121401806254, 4.000518649557881…
14	2	dbem1 BEM3 Gal1-sfGFP-CDC42	0.1	[5.0802257834933, 4.000518649557881, 3.840090466921251, 3.880834132352776, 4.400315866604723, 3.2009242154641995, 3.959774984126356, 3.76114961514767, 4.041262314989407, 3.6007214325110404, 4.721172231877984, 4.721172231877984, 4.680428566446459, 4.520000383809827, 5.920563883018507, 2.880067850190938, 4.239887683968092, 3.239121401806254, 4.359572201173197, 3.5599777670795154, 4.441059532036248,…
15	2	dbem1 dbem3 Gal1-sfGFP-CDC42	0	[4.721172231877984, 5.48002300054014, 5.958761069360561, 6.839842834317295, 4.598941235583408, 5.360338483335035, 5.278851152471985, 5.120969448924825, 5.920563883018507, 6.040248400223612, 5.159166635266879, 5.520766665971666, 4.8408567490830885, 5.0802257834933, 5.839076552155457, 6.880586499748819, 5.240653966129931, 4.680428566446459, 6.600473799907084, 6.480789282701978, 6.480789282701978, 5…
16	2	dbem1 dbem3 Gal1-sfGFP-CDC42	0.06	[5.077042684631461, 5.283944110650926, 3.7242256683503507, 5.1247891675590305, 3.8038031398962984, 3.119436884601149, 3.915211600060626, 4.233521486244416, 3.40591578216656, 4.360845440717932, 3.5173242423308873, 5.204366639104978, 4.440422912263879, 4.042535554534141, 4.647324338283344, 4.313098957790364, 3.2785918276930444, 3.1990143561470967, 3.167183367528717, 3.8356341285146778, 3.9629580829…
17	2	dbem1 dbem3 Gal1-sfGFP-CDC42	0.1	[3.6764791854227825, 3.3263383106206126, 4.074366543152521, 3.596901713876835, 3.1990143561470967, 3.2785918276930444, 3.5650707252584555, 3.9947890716065735, 3.0398594130552015, 4.806479281375239, 4.074366543152521, 3.119436884601149, 2.8807044699633058, 3.167183367528717, 3.5173242423308873, 3.4377467707849396, 3.167183367528717, 2.673803043943842, 2.7533805154897895, 3.2785918276930444, 3.7242…
18	2	BEM1 BEM3 Gal1-sfGFP-CDC42	0	[6.3980287122941935, 5.554507513907147, 4.806479281375239, 5.395352570815252, 5.920563883018507, 6.318451240748246, 4.806479281375239, 5.920563883018507, 5.236197627723357, 4.392676429336312, 4.360845440717932, 5.315775099269304, 4.997465213085514, 5.363521582196873, 4.726901809829291, 5.634084985453095, 6.318451240748246, 5.681831468380664, 5.634084985453095, 4.726901809829291, 5.363521582196873…
19	2	BEM1 BEM3 Gal1-sfGFP-CDC42	0.06	[4.392676429336312, 3.5650707252584555, 3.8038031398962984, 3.5173242423308873, 3.246760839074665, 3.7242256683503507, 3.3263383106206126, 3.119436884601149, 3.0398594130552015, 4.153944014698468, 4.679155326901723, 4.599577855355776, 4.233521486244416, 3.9629580829881936, 3.9947890716065735, 3.0876058959827692, 4.042535554534141, 3.2785918276930444, 3.1990143561470967, 3.485493253712508, 3.08760…
20	2	BEM1 BEM3 Gal1-sfGFP-CDC42	0.1	[3.8356341285146778, 4.2016904976260365, 3.915211600060626, 4.392676429336312, 4.2016904976260365, 4.153944014698468, 3.8038031398962984, 3.9947890716065735, 3.644648196804403, 4.679155326901723, 4.758732798447671, 4.233521486244416, 4.233521486244416, 3.4377467707849396, 3.2785918276930444, 3.644648196804403, 3.4377467707849396, 3.119436884601149, 3.644648196804403, 3.358169299238992, 3.91521160…
21	2	BEM1 BEM3 CDC42	0	[2.880067850190938, 2.599955150349202, 2.7196396675543077, 3.2798650672377794, 2.521014298575622, 3.1601805500326736, 2.360586115938992, 3.0812396982590937, 2.959008701964518, 2.6788960021227823, 3.0812396982590937, 2.9208115156224634, 2.6406988157807274, 3.3206087326693043, 2.559211484917677, 3.9190313186948313, 2.839324184759413, 2.9997523673960433, 2.801126998417358, 2.9208115156224634, 3.2009…
22	2	BEM1 BEM3 CDC42	0.06	[2.9997523673960433, 3.1601805500326736, 3.2798650672377794, 3.76114961514767, 3.119436884601149, 3.481036915305935, 3.7204059497161452, 3.5192341016479896, 3.840090466921251, 3.3588059190113593, 3.880834132352776, 3.0812396982590937, 3.76114961514767, 3.3588059190113593, 3.0404960328275683, 3.5192341016479896, 3.3206087326693043, 3.1601805500326736, 3.4402932498744097, 3.2009242154641995, 3.3588…
23	2	BEM1 BEM3 CDC42	0.1	[3.7242256683503507, 3.883380611442246, 3.485493253712508, 2.8807044699633058, 3.2785918276930444, 3.3263383106206126, 2.594225572397894, 2.594225572397894, 3.40591578216656, 3.1990143561470967, 2.7215495268714105, 3.2785918276930444, 3.40591578216656, 2.7533805154897895, 3.167183367528717, 2.435070629305999, 3.6764791854227825, 3.485493253712508, 3.3263383106206126, 3.0398594130552015, 3.3263383…
24	3	dbem1 BEM3 Gal1-sfGFP-CDC42	0	[8.360090850731078, 7.720924599274027, 6.839842834317295, 7.3593245685692406, 5.64045118317677, 7.079211868727504, 8.281149998957497, 7.680180933842502, 7.04101468238545, 7.4408118994322905, 6.7990991688857685, 8.360090850731078, 8.68094721600434, 7.878806302821187, 7.479009085774345, 7.4408118994322905, 7.280383716795661, 7.119955534159031, 5.999504734792087, 5.760135700381876, 7.440811899432290…
25	3	dbem1 BEM3 Gal1-sfGFP-CDC42	0.06	[6.079718826110403, 7.002817496043395, 6.445775195221762, 4.313098957790364, 6.238873769202298, 6.8436625529515, 5.920563883018507, 5.1247891675590305, 4.042535554534141, 4.122113026080089, 4.2016904976260365, 4.074366543152521, 5.713662456999042, 4.074366543152521, 6.047887837492023, 3.75605665696873, 3.3263383106206126, 3.596901713876835, 3.8356341285146778, 3.5173242423308873, 4.12211302608008…
26	3	dbem1 BEM3 Gal1-sfGFP-CDC42	0.1	[5.634084985453095, 6.557183655386089, 4.392676429336312, 5.283944110650926, 6.366197723675814, 6.000141354564454, 3.8356341285146778, 3.40591578216656, 3.4377467707849396, 5.315775099269304, 4.758732798447671, 3.4377467707849396, 3.9629580829881936, 3.485493253712508, 3.167183367528717, 5.554507513907147, 4.47225390088226, 4.917887741539566, 4.074366543152521, 3.0398594130552015, 2.6419720553254…
27	3	dbem1 dbem3 Gal1-sfGFP-CDC42	0	[7.321127382227186, 8.085071109068283, 6.9232400244974475, 7.079211868727504, 6.159932917428717, 6.720158317112189, 7.601240082068921, 7.239640051364136, 7.840609116479132, 7.720924599274027, 7.601240082068921, 7.400068234000766, 8.116902097686662, 6.684507609859605, 7.432535842391513, 8.594366926962348, 7.766761222884492, 8.960423296073706, 7.400704853773133, 7.798592211502871, 7.273380899299617…
28	3	dbem1 dbem3 Gal1-sfGFP-CDC42	0.06	[5.681831468380664, 5.443099053742821, 4.313098957790364, 4.313098957790364, 3.915211600060626, 4.599577855355776, 2.832957987035737, 5.4749300423611995, 3.4377467707849396, 4.281267969171984, 2.9602819415092534, 2.801126998417358, 4.233521486244416, 3.2785918276930444, 3.1990143561470967, 3.40591578216656, 4.122113026080089, 2.9921129301276324, 3.644648196804403, 2.9602819415092534, 4.4404229122…
29	3	dbem1 dbem3 Gal1-sfGFP-CDC42	0.1	[2.832957987035737, 3.75605665696873, 4.281267969171984, 2.801126998417358, 2.641972055325463, 3.3263383106206126, 3.915211600060626, 3.8356341285146778, 2.9602819415092534, 2.5146481008519466, 3.8356341285146778, 4.360845440717932, 5.79323992854499, 3.1990143561470967, 4.392676429336312, 2.5146481008519466, 4.47225390088226, 5.204366639104978, 4.917887741539566, 6.557183655386089, 3.644648196804…
30	3	BEM1 BEM3 Gal1-sfGFP-CDC42	0	[6.9232400244974475, 5.363521582196873, 6.318451240748246, 5.363521582196873, 5.681831468380664, 5.952394871636885, 5.79323992854499, 5.681831468380664, 5.79323992854499, 6.636761126932036, 5.236197627723357, 5.840986411472559, 5.315775099269304, 5.077042684631461, 5.952394871636885, 6.047887837492023, 6.684507609859605, 6.3980287122941935, 5.315775099269304, 5.872817400090938, 6.477606183840141,…
31	3	BEM1 BEM3 Gal1-sfGFP-CDC42	0.06	[2.9921129301276324, 3.40591578216656, 2.5623945837795152, 2.832957987035737, 2.9125354585816847, 3.40591578216656, 2.7215495268714105, 3.358169299238992, 2.196338214668156, 2.196338214668156, 2.9125354585816847, 2.435070629305999, 2.8807044699633058, 3.3263383106206126, 2.5146481008519466, 2.5623945837795152, 2.9602819415092534, 3.0398594130552015, 2.482817112233567, 2.196338214668156, 2.3236621…
32	3	BEM1 BEM3 Gal1-sfGFP-CDC42	0.1	[3.6764791854227825, 3.3263383106206126, 3.1990143561470967, 3.246760839074665, 3.4377467707849396, 3.2785918276930444, 3.167183367528717, 2.9602819415092534, 4.313098957790364, 3.8356341285146778, 2.801126998417358, 3.246760839074665, 4.647324338283344, 2.9602819415092534, 2.641972055325463, 2.9921129301276324, 2.801126998417358, 3.883380611442246, 4.281267969171984, 3.883380611442246, 3.7242256…
33	3	BEM1 BEM3 CDC42	0	[2.9125354585816847, 3.1990143561470967, 2.7215495268714105, 2.673803043943842, 2.9921129301276324, 3.119436884601149, 3.246760839074665, 2.7215495268714105, 2.9602819415092534, 3.0398594130552015, 2.9602819415092534, 2.594225572397894, 2.9125354585816847, 2.801126998417358, 2.7533805154897895, 2.673803043943842, 3.1990143561470967, 2.8807044699633058, 2.7533805154897895, 2.7533805154897895, 2.43…
34	3	BEM1 BEM3 CDC42	0.06	[2.641972055325463, 2.9921129301276324, 2.801126998417358, 3.358169299238992, 3.119436884601149, 2.594225572397894, 3.5650707252584555, 2.8807044699633058, 3.0398594130552015, 3.3263383106206126, 2.594225572397894, 3.485493253712508, 2.1645072260497766, 2.8807044699633058, 3.1990143561470967, 2.5146481008519466, 3.644648196804403, 2.5146481008519466, 3.2785918276930444, 2.832957987035737, 2.59422…
35	3	BEM1 BEM3 CDC42	0.1	[3.0398594130552015, 2.801126998417358, 3.3263383106206126, 3.40591578216656, 2.2759156862141037, 3.5173242423308873, 2.9602819415092534, 2.323662169141672, 2.9125354585816847, 2.801126998417358, 2.8807044699633058, 2.9921129301276324, 2.9125354585816847, 2.9602819415092534, 2.641972055325463, 4.647324338283344, 3.4377467707849396, 3.75605665696873, 2.9921129301276324, 2.594225572397894, 3.167183…

## Sheet: Fig-7-Supp-D
strain	gal_concentration	Total number of cells	Cells with two nuclei	Number of dead cells	Ratio	Alive cells (measured)
BEM1 BEM3 CDC42	0	57	1	0	0.0175439	57
BEM1 BEM3 CDC42	0.06	96	0	0	0	96
BEM1 BEM3 CDC42	0.1	110	0	0	0	110
BEM1 BEM3 Gal1-sfGFP-CDC42	0	203	2	13	0.0105263	190
BEM1 BEM3 Gal1-sfGFP-CDC42	0.06	302	3	5	0.010101	297
BEM1 BEM3 Gal1-sfGFP-CDC42	0.1	208	2	2	0.00970874	206
dbem1 BEM3 Gal1-sfGFP-CDC42	0	0	0	0	0	0
dbem1 BEM3 Gal1-sfGFP-CDC42	0.06	84	3	13	0.0422535	71
dbem1 BEM3 Gal1-sfGFP-CDC42	0.1	125	3	28	0.0309278	97
dbem1 dbem3 Gal1-sfGFP-CDC42	0	0	0	0	0	0
dbem1 dbem3 Gal1-sfGFP-CDC42	0.06	202	1	59	0.00699301	143
dbem1 dbem3 Gal1-sfGFP-CDC42	0.1	221	4	8	0.0187793	213
	parameters shown in Figure
